# Supplementary material for: Inflammatory Myofibroblastic Tumor of the Upper Airways Harboring a New TRAF3-ALK Fusion Transcript
Source: Children (Basel). 2021 Jun 15;8(6):505. doi: 10.3390/children8060505 (PMC8232338; doi:10.3390/children8060505)
Supplement: Supplementary file 1 [file children-08-00505-s001.zip]

Archive with 1 entries (1 files):
- children-1248893-supplementary.pdf
